# Supplementary material for: Quadrupedal water launch capability demonstrated in small Late Jurassic pterosaurs
Source: Sci Rep. 2022 Apr 21;12:6540. doi: 10.1038/s41598-022-10507-2 (PMC9023563; doi:10.1038/s41598-022-10507-2)
Supplement: Supplementary file 1 — Supplementary Information. [file 41598_2022_10507_MOESM1_ESM.xlsx]

## Sheet: Quadrupedal Water Launch Model
Quadrupedal Water Launch Model
Size and Planform						Muscle Parameters
Body Mass, MB (kg)	0.053					Muscle	Proportion of Body Mass	Mass (kg)	Anaerobic Fraction	Power Output (W)
Shoulder Height (m)	0.09					Pectoral/Coracobr Muscle	0.24	0.01272	0.5	3.5934
Span (m)	0.395					Hindlimb Muscle	0.1	0.0053	0.2	1.1554
Aspect Ratio	14					Total	0.34	0.01802	0.7	4.7488
Wing Area, S (m2)	0.0111446
Wing Loading, WL (N/m)	46.6054
Lift Coefficient, CL)	2.2
Stall Speed (ms-1)	5.86907
Escape Phase
Fraction of Wing Area	0.4						Water	Air
Foot Area	0.0004		Plate Drag Coeff	4		Flap Angle (rad)	0.785398	0.52
Wing Area	0.00445786		Profile Drag Coeff	0.05		Flap Time (sec)	0.218388	0.0952633
Medium Density	1030		Surface Tension	3		Flap Amplitude	0.0706858	0.1027
Push Force	2.48138		Impulse Factor	0.25		Downstroke U	0.497956	2.15613
Resistive Drag	0.0930519
Net Acceleration	45.0628
End Velocity	4.92059
Propulsive Phase
Launch Angle and Velocity
Degrees	Radians	Iterative Velocity Gain	Bound Height	Accel (ms-2)	Required Iterations	Final Height	Required Height	Clearance	Required Power	Power Ratio
30	0.523599	2.13068	0.147905	45.0628	0.445155	0.101475	0.05135	0.0501247	5.08876	0.933194
35	0.610865	2.01535	0.158176	45.0628	0.470627	0.1051	0.05135	0.0537502	4.81333	0.986593
40	0.698132	1.88469	0.164879	45.0628	0.503255	0.108964	0.05135	0.0576143	4.50127	1.05499
45	0.785398	1.73969	0.167207	45.0628	0.545201	0.112949	0.05135	0.0615994	4.15495	1.14292
This model for smaller pterosaurs utilises direct soft tissue data. It builds upon modelling work by Habib & Cunningham (2010) on large pterosaurs.

## Sheet: Right Side Measurements
Measurements of Right Side Elements in Aurorazhdarchid Specimen MB.R.3531
Element	Maximum Length (mm)	Maximum Width (mm)
Humerus	23.8	5.2
Radius	32.9	3.1
Ulna	31.4	2.2
Pteroid	12.3	0.4
Metacarpal IV	32.1	1.7
Wing phalanx 1, digit IV	37.2	3.3
Wing phalanx 2, digit IV	32.4	1
Wing phalanx 3, digit IV	19.5	1
Wing phalanx 4, digit IV	12.8	0.4
Measurements of Left Side Elements in Aurorazhdarchid Specimen MB.R.3531
Element	Maximum Length (mm)	Maximum Width (mm)
Humerus	24.2	5.2
Radius	32.2	2.5
Ulna	32.1	1.8
Pteroid	13	0.3
Metacarpal IV	33.5	2.7
Wing phalanx 1, digit IV	38.3	5
Wing phalanx 2, digit IV	33.9	3.6
Wing phalanx 3, digit IV	25.2	1
Additional Measurements of Aurorazhdarchid Specimen MB.R.3531
Estimated Span in Flight (mm)		330
Estimated Body Mass (g)		53
Shoulder Height (mm)		89

## Sheet: Left Side Measurements
Measurements of Left Side Elements in Aurorazhdarchid Specimen MB.R.3531				Key Parameters in Aurorazhdarchid Specimen MB.R.3531
Elements	Maximum Length (mm)	Maximum Width (mm)		Half-Span (m)	Full Span (m)	Mass Estimate (kg)	Shoulder Height (m)
Humerus	24.2	5.2		173.3	0.395	0.0532341	0.0899
Radius	32.2	2.5
Ulna	32.1	1.8
Pteroid	16	0.3
Metacarpal IV	33.5	2.7
Phalanx 1, digit IV	41.3	5
Phalanx 2, digit IV	33.5	3.6
Phalanx 3, digit IV	25.2	1
	Alternative values in bold

## Sheet: Solnhofen Pterosaur Fossils
Solnhofen Pterosaur Fossils Studied
Taxon	Specimen #	Museum	Soft Tissues
Aurorazhdarcho	MB.R.3531*	Museum für Naturkunde, Berlin	Yes
Ctenochasma	BSP 1935 I 24	Bayerische Staatssamlung für Paläontologie, Munich	No
Dorygnathus	MB.R. 3665.1	Museum für Naturkunde, Berlin	No
Germanodactylus	AS I 745 a	Bayerische Staatssamlung für Paläontologie, Munich
Germanodactylus	BSP 1892 IV 1	Bayerische Staatssamlung für Paläontologie, Munich	No
Germanodactylus	BSP 1977 XIX 1	Bayerische Staatssamlung für Paläontologie, Munich	No
Pterodactylus	BSP AS I 739	Bayerische Staatssamlung für Paläontologie, Munich	No
Pterodactylus	BSP 1878 VI 1	Bayerische Staatssamlung für Paläontologie, Munich	No
Pterodactylus	BSP 1937 I 18	Bayerische Staatssamlung für Paläontologie, Munich	Yes
Pterodactylus	MB.R 3658. 1-2	Museum für Naturkunde, Berlin	No
Rhamphorhynchus	BSP 1877 X 1	Bayerische Staatssamlung für Paläontologie, Munich	No
Rhamphorhynchus	BSP 1880 II 8	Bayerische Staatssamlung für Paläontologie, Munich	Yes
Rhamphorhynchus	BSP 1927 I 36	Bayerische Staatssamlung für Paläontologie, Munich	No
*Study Specimen
